# Supplementary material for: Decoupling of Bypass Efficiency and Mutagenicity of the 2-Acetylaminofluorene C8-Guanine Adduct by DNA Sequence Context
Source: Toxics. 2026 Jul 16;14(7):620. doi: 10.3390/toxics14070620 (PMC13417602; doi:10.3390/toxics14070620)
Supplement: Supplementary file 1 [file toxics-14-00620-s001.zip]

Archive with 1 entries (1 files):
- toxics-4356315-supplementary.pdf
